# Supplementary material for: Drivers of antimicrobial resistance within the communities of Nepal from One Health perspective: a scoping review
Source: Front Public Health. 2024 Apr 19;12:1384779. doi: 10.3389/fpubh.2024.1384779 (PMC11066241; doi:10.3389/fpubh.2024.1384779)
Supplement: Supplementary file 2 [file Data_Sheet_2.xlsx]

## Sheet: Recording template
# in covidence	Author	Year of publication	Title	Journal	Type of paper	Region/Country/District	Inclusion criteria											Exclusion criteria			Decision	Reasons for inclusion or exclusion	Notes
							1	2.1	2.2	2.3	2.4	3	4	5	6	7		1.1	1.2	2

## Sheet: Data extraction temlate
#COV	Author	Published Year	Title	Journal	Type of paper	Objective	Study design	Methods	intrevention	Study population	sample size	Sampling technique	Period of data collection	Region/Country/District	Theme
															1. Human health							2. Animal health				3. Agriculture	4. WASH and environment
															Sources and Dispensing practice of Antibiotics	Knowledge and attitude (on self medication, AM, AMR)	Practice	Use of antibiotics among children (under 10 years)	Factors affecting KAP of AM	Drivers of care seeking and antibiotic selling at drug shops	Reasons for non adherence towards antimicrobials	Animal husbandry practices	Sources and dispensing practice of AM	Practice of using AM	Knowledge on AM and AMR
398	Nikita Goswami1, * Prasanna Dahal 1, * Shakti Shrestha 2 Bhuvan KC3 Shyam Kumar Mallik1	2020
706	Satish Kumar Deo,1 Sita Rijal,2 Sita Devi Kunwar,2 Anuja Dahal,3 Sujaya Gupta4	2018
2717	Krishnandan Shah 1 , Shimul Halder * , Syed Shabbir Haider	2021
1500	Linda Nga,* , Christine Jostb, Misha Robyna, I.P. Dhakalc, Bernard Bettb, Pramod Dhakalc, and Rupak Khadkhac	2010
261	Charlotte Zheng1,2, Abilasha Karkey1,3, Tianyi Wang1,4, Gerald Makuka1,5, H. Rogier van Doorn1,6 and Sonia Lewycka1,6	2021
26	Krishna Prasad Acharya1,2 and R. Trevor Wilson3 *	2019
117	Ananta Koirala 1,* , Priyanka Bhandari 2 , Hemant Deepak Shewade 3,4, Wenjing Tao 5 , Badri Thapa 6 , Robert Terry 7 , Rony Zachariah 7 and Surendra Karki 8	2021
220	Krishna Prasad Acharya1 * and Deepak Subedi 2	2020
467	Krishna Prasad Acharya1,2,	2020
518	Krishna Prasad Acharya 1–3*, Supram Hosuru Subramanya4 and Bruno Silvester Lopes	2019
487	Bharat Ban1,2† , Stephen Hodgins2,3*† , Pranita Thapa4 , Surakschha Thapa4 , Deepak Joshi2,5, Adhish Dhungana2,5, Anjana KC2,5, Tanya Guenther2,6, Shilu Adhikari7,8, Elaine Scudder2,5 and Pavani K. Ram9,10	2020
2903	Sunil Pokharel,1 Shristi Raut,2 Bipin Adhikari	2019
2721	Amy Nelson1 , Sulochana Manandhar2 , Juliana Ruzante1 , Arrogya Gywali2 , Bimala Dhakal2 , Santosh Dulal2 , Rupendra Chaulagai2 and Sameer M. Dixit2*	2020
578	Anant Nepal ,1,2 Delia Hendrie,2 Suzanne Robinson,2 Linda A Selvey3	2019
539	Anant Nepal1* , Delia Hendrie1 , Suzanne Robinson1 and Linda A. Selvey2	2019
577	Krishna P. Acharya1,* , Sarita Phuyal2 and Niranjan Koirala	2019
273	Krishna Prasad Acharya 1 *, Supram Hosuru Subramanya 2 and Johann D. D. Pitout 3,4	2020
841	Mukhtar Ansar	2017
343	Krista Vaidya,1,a Kristen Aiemjoy,2,a Farah N. Qamar,3 Samir K. Saha,4,5 Dipesh Tamrakar,1 Shiva R. Naga,1 Shampa Saha,4 Caitlin Hemlock,6 Ashley T. Longley,7,8 Kashmira Date,7 Isaac I. Bogoch,9 Denise O. Garrett,6 Stephen P. Luby,2 and Jason R. Andrews2	2020
1859	Komal Raj Rijal1,6*, Megha Raj Banjara1,6, Binod Dhungel1 , Samarpan Kafe1 , KedarGautam1 , BinduGhimire1 , PrabinaGhimire2 , Samriddh Dhungel2 , NabarajAdhikari1 , UpendraThapa Shrestha1 , Dev Ram Sunuwar3 , BipinAdhikari4,5 & PrakashGhimire1	2021
304	Kafl e KK1 , Karkee SB1 , Shrestha N1 , Prasad RR1 , Bhuju GB1 , Das PL1 , Chataut BD1	2010
814	Elizabeth T Rogawski,a James A Platts-Mills,a Jessica C Seidman,b Sushil John,c Mustafa Mahfuz,d Manjeswori Ulak, e Sanjaya K Shrestha,f Sajid Bashir Soofi,g Pablo Penataro Yori,h Estomih Mduma,i Erling Svensen,j Tahmeed Ahmed,d Aldo AM Lima,k Zulfiqar A Bhutta,g Margaret N Kosek,h Dennis R Lang,l Michael Gottlieb,l Anita KM Zaidi,g Gagandeep Kang,c Pascal O Bessong,m Eric R Houpta & Richard L Gu…	2017
306	Sunil Pokharel1 , Bipin Adhikari1,2	2020
491	Sabita Paudel1* and Bijay Aryal2	2020
1802	PR Shankar*1, P Partha2 and N Shenoy3	2002
1903	Bipin Adhikari ,1,2 Sunil Pokharel ,2 Shristi Raut,3 Janak Adhikari,4 Suman Thapa,5 Kumar Paudel,3 Narayan G C,3 Sandesh Neupane,6 Sanjeev Raj Neupane,7 Rakesh Yadav,8 Sirapa Shrestha,9 Komal Raj Rijal ,10 Sujan B Marahatta,9 Phaik Yeong Cheah ,1,2 Christopher Pell11,12	2021
28	Anastasia S. Lambrou1* , Gabriel K. Innes2 , Laura O’Sullivan3 , Himal Luitel4 , Rebanta K. Bhattarai4 , Hom B. Basnet5 and Christopher D. Heaney1,3,6	2021
232	Yubraj Acharya1 , Prajwol Nepal2 , Di Yang1 , Kshitij Karki3 , Deepak Bajracharya3 , Tyler Prentis4 , Susan L. Davis5 and Linda Kaljee	2021
1563	Kathleen A Holloway1 , Shiba B Karkee2 , Ashalal Tamang3 , Yam Bahadur Gurung3 , Kumud K Kafle4 , Ramesh Pradhan3 and Barnaby C Reeves5	2009
1709	Pranaya Mishra a,b, *, Ebba Holme Hansen a , Svend Sabroe c , Kumud Kumar Kafle d	2006
2463	T. S. Bam,* C. Gunneberg,* K. Chamroonsawasdi,† D. S. Bam,* O. Aalberg,‡ O. Kasland,‡ K. Shiyalap,† S. Srisorrachatr	2006
2505	P. Mishra,*† E. H. Hansen,* S. Sabroe,‡ K. K. Kafle§	2001
3030	Poudel, R. S.; Shrestha, S.; Adhikari, S.	2021
142	Mishra, Sudhir; Suwannapong, Nawarat; Tipayamongkholgul, Mathuros; Aimyong, Natnaree	2020
1829	Holloway, K. A.; Gautam, B. R.	2001
30	Nepal, Anant; Hendrie, Delia; Robinson, Suzanne; Selvey, Linda A.	2020
395	Kumud Chapagain,1 Gajendra Prasad Rauniyar1	2020

## Sheet: Inclusion & exclusion criteria
Inclusion criteria
1. Studies conducted in communities of Nepal
2. Studies related to antimicrobial resistance that are focused on
2.1 Knowledge, attitudes and practice on use of antimicrobials among lay persons i.e. a person without formal background/training on AMR (includes patients of hospital out-patient department)
2.2. Existing community-based interventions in rural and urban settings
2.3. Community-based drivers of AMR in the sector of human, animal and WASH
2.4. Barriers and enablers to addressing the drivers of AMR
3. Articles related to over the counter drugs and antimicrobials dispensing practice of pharmacies at communities
4. Any types of studies and articles will be included regardless of its study design (original, reviews, editorial, perspective paper, commentary, discussion paper, letter to editorial)
5. Timeframe: 2000-2023
Exclusion criteria
1. Studies related to antimicrobial resistance that are focused on -
a. Knowledge, attitudes and practice of any personnel, who are formally trained on AMR (E.g. community health worker, health care professional, medical/nursing students)
b. Any kind of clinical and lab-based studies related to AMR
